# Supplementary material for: Identification and Validation of Genomic Subtypes and a Prognostic Model Based on Antigen-Presenting Cells and Tumor Microenvironment Infiltration Characteristics in Hepatocellular Carcinoma
Source: Front Oncol. 2022 Jun 3;12:887008. doi: 10.3389/fonc.2022.887008 (PMC9205444; doi:10.3389/fonc.2022.887008)
Supplement: Supplementary file 4 [file Table_1.xlsx]

## Sheet: Sheet1
Table S1 The details for genes which represent immune types
B cells naive	BACH2	BANK1	BLK	BTLA	CD79A	CD79B
B cells memory	FCRL1	FCRL3	HVCN1	RALGPS2
Plasma cells	CD83	LAMP3	CCL1
T cells CD8	CD8A
T cells CD4 naive	PMCH	LAIR2	SMAD2	CXCR6	GATA3	IL26
T cells CD4 memory resting	CD4
T cells CD4 memory activated	PDCD1	CXCL13	CXCR5
T cells follicular helper	IFNG	TBX21	CTLA4	STAT4	CD38	IL12RB2	LTA	CSF2
T cells regulatory (Tregs)	IL12RB2	TMPRSS6	CTSC	LAPTM4B	TFRC	RNF145	NETO2	ADAT2	CHST2	CTLA4	NFE2L3	LIMA1	IL1R2	ICOS	HSDL2	HTATIP2	FKBP1A	TIGIT	CCR8	LTA	SLC35F2	IL21R	AHCYL1	SOCS2	ETV7	BCL2L1	RRAGB
T cells gamma delta	ACSL4	CHRNA6	BATF	LAX1	ADPRH	TNFRSF4	ANKRD10	CD274	CASP1	LY75	NPTN	SSTR3	GRSF1	CSF2RB	TMEM184C	NDFIP2	ZBTB38	ERI1	TRAF3	NAB1	HS3ST3B1	LAYN	JAK1	VDR	LEPROT	GCNT1	PTPRJ	IKZF2	CSF1	ENTPD1	TNFRSF18	METTL7A	KSR1	SSH1	CADM1	IL1R1	ACP5	CHST7	THADA	CD177	NFAT5	ZNF282	MAGEH1
NK cells resting	DDX4	IFIT1	IFIT2	IFIT3	IRF7	ISG20	MX1	MX2	RSAD2	TNFSF10
NK cells activated	GPR146	SELP	AHR
Monocytes	CCL5	CD19	CD8B	CXCL10	CXCL13	CXCL9	GNLY	GZMB	IFNG	IL12A	IL12B	IRF1	PRF1	STAT1	TBX21
Macrophages M0	CD68	CLEC5A	CYBB	FUCA1
Macrophages M1	C11orf45	GPNMB	HS3ST2	LGMN
Macrophages M2	MMP9	TM4SF19
Dendritic cells resting	CLEC4C	CXCR3	GZMB	IL3RA	IRF7	IRF8	LILRA4	PHEX	PLD4	PTCRA
Dendritic cells activated	CD83	LAMP3	CCL1
Mast cells resting	CMA1	MS4A2	TPSAB1
Mast cells activated	DDX4	IFIT1	IFIT2	IFIT3	IRF7	ISG20	MX1	MX2	RSAD2	TNFSF10
Eosinophils	GPR146	SELP	AHR
Neutrophils	EVI2B	HSD17B11	KDM6B	MEGF9	MNDA	NLRP12	PADI4	SELL	TRANK1	VNN3
