# Supplementary material for: Identification and Validation of Genomic Subtypes and a Prognostic Model Based on Antigen-Presenting Cells and Tumor Microenvironment Infiltration Characteristics in Hepatocellular Carcinoma
Source: Front Oncol. 2022 Jun 3;12:887008. doi: 10.3389/fonc.2022.887008 (PMC9205444; doi:10.3389/fonc.2022.887008)
Supplement: Supplementary file 5 [file Table_2.xlsx]

## Sheet: Sheet1
Table S2 PH hypothesis analysis on the nomogram model
clinical traits	chisq	p value
Age	0.18	0.67
TNM stage	1.18	0.28
Tumor size	4.22	0.04
Perineural invasion	0.03	0.86
albumin	2.41	0.12
AFP	0.88	0.35
CA199	0.37	0.04
riskScore	0.37	0.54
